# Supplementary material for: Environmental Stressors, Anemia, and Depressive Symptoms in Pregnancy: Unpacking the Combined Risks
Source: Int J Environ Res Public Health. 2025 Nov 15;22(11):1727. doi: 10.3390/ijerph22111727 (PMC12652308; doi:10.3390/ijerph22111727)
Supplement: Supplementary file 1 [file ijerph-22-01727-s001.zip]

Archive with 1 entries (1 files):
- ijerph-3911171-supplementary.pdf
